# Supplementary material for: Effects of Kefir Consumption on Gut Microbiota and Athletic Performance in Professional Female Soccer Players: A Randomized Controlled Trial
Source: Nutrients. 2025 Jan 30;17(3):512. doi: 10.3390/nu17030512 (PMC11820909; doi:10.3390/nu17030512)
Supplement: Supplementary file 1 [file nutrients-17-00512-s001.zip]

Archive with 1 entries (1 files):
- nutrients-3423259-supplementary.pdf
